# Supplementary material for: The road to molecular identification and detection of fungal grapevine trunk diseases
Source: Front Plant Sci. 2022 Aug 26;13:960289. doi: 10.3389/fpls.2022.960289 (PMC9459133; doi:10.3389/fpls.2022.960289)
Supplement: Supplementary Information 1 — Current knowledge of fungal species related to GTDs (Phillips, 1998; Fischer and Kassemeyer, 2003; van Niekerk et al., 2004; Halleen et al., 2007; Alaniz et al., 2009; Tomoiaga et al., 2009; Úrbez-Torres and Gubler, 2009; Trouillas and Gubler, 2010b; Luque et al., 2012; Agustí-Brisach and Armengol, 2013; Arzanlou et al., 2013a,b; Úrbez-Torres et al., 2013; Linaldeddu et al., 2014; Rolshausen et al., 2014; Arzanlou and Narmani, 2015; Cloete et al., 2015; Travadon et al., 2015; Maharachchikumbura et al., 2016; Carlucci et al., 2017; da Silva et al., 2017; Lawrence et al., 2017, 2018; Halleen et al., 2007; Pouzoulet et al., 2017; Váczy et al., 2017; Billones-Baaijens and Savocchia, 2018; Guarnaccia et al., 2018; Moyo et al., 2018, 2019; Pintos et al., 2018; Rezgui et al., 2018; Abed-Ashtiani et al., 2019; Akgül et al., 2019; Lesuthu et al., 2019; Manawasinghe et al., 2019; Raimondo et al., 2019; Amarloo et al., 2020; Berlanas et al., 2020; Brown et al., 2020; Lengyel et al., 2020; Mundy et al., 2020). Taxonomic synonyms of interest were obtained from Mycobank (2021) database (www.mycobank.org). Esca (Es), Petri disease (belonging to Esca complex) (PeD), Botryosphaeria dieback (BD), Eutypa dieback (ED), Phomopsis dieback (PD), black foot disease (BF), and Cytospora Canker (CC). Families/genera which are not recognized to be involved in Petri Disease, and therefore young vines, but have a role in mature vines affected by esca are indicated (Es§). Taxa which are considered to enhance GTD development as infections adjuvants (IA) are also indicated. [file Table_1.xlsx]

## Sheet: Folha1
GTD	Family	Genus	Species	Synonyms
Es	Togniniaceae	Phaeoacremonium	P. minimum	Phaeoacremonium aleophilum; Togninia minima
Es	Togniniaceae	Phaeoacremonium	P. inflatipes
Es	Togniniaceae	Phaeoacremonium	P. mortoniae
Es	Togniniaceae	Phaeoacremonium	P. australiense
Es	Togniniaceae	Phaeoacremonium	P. parasiticum
Es	Togniniaceae	Phaeoacremonium	P. viticola
Es	Togniniaceae	Phaeoacremonium	P. subulatum
Es	Togniniaceae	Phaeoacremonium	P. angustius
Es	Togniniaceae	Phaeoacremonium	P. iranianum
Es	Togniniaceae	Phaeoacremonium	P. cinereum
Es	Togniniaceae	Phaeoacremonium	P. hispanicum
Es	Togniniaceae	Phaeoacremonium	P. scolyti
Es	Togniniaceae	Phaeoacremonium	P. sicilianum
Es	Togniniaceae	Phaeoacremonium	P. italicum
Es	Togniniaceae	Phaeoacremonium	P. armeniacum
Es	Togniniaceae	Phaeoacremonium	P. austroafricanum
Es	Togniniaceae	Phaeoacremonium	P. croatiense
Es	Togniniaceae	Phaeoacremonium	P. globosum
Es	Togniniaceae	Phaeoacremonium	P. hungaricum
Es	Togniniaceae	Phaeoacremonium	P. kraidenii
Es	Togniniaceae	Phaeoacremonium	P. occidentale
Es	Togniniaceae	Phaeoacremonium	P. roseum
Es	Togniniaceae	Phaeoacremonium	P. tuscanicum	Phaeoacremonium tuscanum
Es	Togniniaceae	Phaeoacremonium	P. nordesticola
Es	Phaeomoniellaceae	Phaeomoniella	P. chlamydospora	Phaeoacremonium chlamydosporum
Es§	Hymenochaetaceae	Inocutis	I. jamaicensis	Inonotus jamaicensis
Es§	Hymenochaetaceae	Inonotus	I. vitis
Es§	Hymenochaetaceae	Inonotus	I. setulosocroceus
Es§	Hymenochaetaceae	Fomitiporella	F. sp.
Es§	Hymenochaetaceae	Fomitiporia	F. mediterranea
Es§	Hymenochaetaceae	Fomitiporia	F. polymorpha
Es§	Hymenochaetaceae	Fomitiporia	F. langloisii
Es§	Hymenochaetaceae	Fomitiporia	F. ignea
Es§	Hymenochaetaceae	Fomitiporia	F. australiensis
Es§	Hymenochaetaceae	Fomitiporia	F. capensis
Es§	Hymenochaetaceae	Phellinus	P. igniarius
Es§	Hymenochaetaceae	Phellinus	P. resupinatus
Es§	Hymenochaetaceae	Phellinus	P. punctatus	Fomitiporia punctata
Es§	Psathyrellaceae	Coprinellus	C. radians
Es§	Hymenochaetaceae	Tropicoporus	T. texanus
Es§	Sarocladiaceae	Sarocladium	S. strictum
PeD	Ploettnerulaceae	Cadophora	C. luteo-olivacea
PeD	Ploettnerulaceae	Cadophora	C. fastigiata
PeD	Ploettnerulaceae	Cadophora	C. melinii
PeD	Ploettnerulaceae	Cadophora	C. novi-eboraci
PeD	Ploettnerulaceae	Cadophora	C. orientoamericana
PeD	Ploettnerulaceae	Cadophora	C. ramosa	Cadophora spadicis
PeD	Ploettnerulaceae	Cadophora	C. viticola
PeD	Pleurostomataceae	Pleurostomophora	P. richardsiae	Cadophora richardsiae
BFD		Campylocarpon	C. fasciculare
BFD		Campylocarpon	C. pseudofasciculare
BFD	Nectriaceae	Cylindrocladiella	C. parva
BFD	Nectriaceae	Cylindrocladiella	C. peruviana
BFD	Nectriaceae	Ilyonectria	I. destructans	Cylindrocarpon destructans; Ilyonectria radicola; Neonectria radicola
BFD	Nectriaceae	Ilyonectria	I. liriodendri	Neonectria liriodendri
BFD	Nectriaceae	Ilyonectria	I. europaea
BFD	Nectriaceae	Ilyonectria	I. vivaria
BFD	Nectriaceae	Ilyonectria	I. lusitanica
BFD	Nectriaceae	Ilyonectria	I. pseudodestructans
BFD	Nectriaceae	Dactylonectria	D. macrodydima	Cylindrocarpon macrodidymum; Ilyonectria macrodidyma; Neonectria macrodidyma
BFD	Nectriaceae	Dactylonectria	D. riojana
BFD	Nectriaceae	Dactylonectria	D. hordeicola
BFD	Nectriaceae	Dactylonectria	D. pauciseptata	Cylindrocarpon pauciseptatum
BFD	Nectriaceae	Dactylonectria	D. alcacerensis	Ilyonectria alcacerensis
BFD	Nectriaceae	Dactylonectria	D. estremocensis	Ilyonectria estremocensis
BFD	Nectriaceae	Dactylonectria	D. novozelandica	Ilyonectria novozelandica
BFD	Nectriaceae	Dactylonectria	D. torresensis	Ilyonectria torresensis
BFD	Nectriaceae	Dactylonectria	D. vitis	Ilyonectria vitis
BFD	Nectriaceae	Neonectria	N. obtusispora	Cylindrocarpon obtusisporum
BFD	Nectriaceae	Pleiocarpon	P. algeriense
BFD	Nectriaceae	Thelonectria	T. blackeriella
BFD	Nectriaceae	Thelonectria	T. aurea
BFD	Nectriaceae	Thelonectria	T. olida	Cylindrocarpon olidum; Cylindrocarpon curvatum
BFD	Mycosphaerellaceae	Ramularia	R. robusta	Ilyonectria robusta
ED	Dyatrypaceae	Eutypa	E. lata
ED	Dyatrypaceae	Eutypa	E. leptolaca
ED	Dyatrypaceae	Eutypa	E. laevata
ED	Dyatrypaceae	Eutypa	E. cremea
ED	Dyatrypaceae	Eutypa	E. consobrina
ED	Dyatrypaceae	Paraeutypella	P. vitis	Eutypella vitis
ED	Dyatrypaceae	Paraeutypella	P. citricola	Eutypella citricola
ED	Dyatrypaceae	Eutypella	E. leprosa	Eutypa leprosa
ED	Dyatrypaceae	Eutypella	E. microtheca
ED	Dyatrypaceae	Eutypella	E. australiensis
ED	Dyatrypaceae	Diatrype	D. whitmanensis
ED	Dyatrypaceae	Diatrype	D. stigma	Diatrypella stigma
ED	Dyatrypaceae	Diatrypella	D. oregonensis	Diatrype oregonensis; Eutypella oregonensis
ED	Dyatrypaceae	Diatrypella	D. verruciformis	Diatrype verrucaeformis; Diatrypella verrucaeformis; Diatrype verruciformis
ED	Dyatrypaceae	Diatrypella	D. vulgaris
ED	Dyatrypaceae	Cryptosphaeria	C. pullmanensis
ED	Dyatrypaceae	Cryptovalsa	C. ampelina
ED	Dyatrypaceae	Allocryptovalsa	A. rabenhorstii	Cryptovalsa rabenhorstii
ED	Dyatrypaceae	Anthostoma	A. decipiens	Cryptosphaeria decipiens
ED	Dyatrypaceae	Peroneutypa	P. scoparia	Eutypella scoparia
ED	Dyatrypaceae	Peroneutypa	P. sp
BD	Botryosphariaceae	Botryosphaeria	B. dothidea
BD	Botryosphariaceae	Botryosphaeria	B. vitis
BD	Botryosphariaceae	Botryosphaeria	B. obtusa
BD	Botryosphariaceae	Diplodia	D. mutila	Botryosphaeria stevensii
BD	Botryosphariaceae	Diplodia	D. seriata
BD	Botryosphariaceae	Diplodia	D. africana
BD	Botryosphariaceae	Diplodia	D. olivarum
BD	Botryosphariaceae	Diplodia	D. sapinea	Diplodia intermedia; diplodia italica; diplodia rosaceraum
BD	Botryosphariaceae	Lasiodiplodia	L. theobromae	Botryodiplodia theobromae; diplodia theobromae
BD	Botryosphariaceae	Lasiodiplodia	L. mahajangana	Lasiodiplodia exigua
BD	Botryosphariaceae	Lasiodiplodia	L. mediterranea
BD	Botryosphariaceae	Neofusicoccum	N. australe
BD	Botryosphariaceae	Neofusicoccum	N. luteum
BD	Botryosphariaceae	Neofusicoccum	N. macroclavatum
BD	Botryosphariaceae	Neofusicoccum	N. parvum	Botryosphaeria parva; Neofusicoccum algeriense; Neofusicoccum italicum
BD	Botryosphariaceae	Neofusicoccum	N. ribis	Botryosphaeria ribis; Dothiorella ribis
BD	Botryosphariaceae	Neofusicoccum	N. viticlavatum
BD	Botryosphariaceae	Neofusicoccum	N. vitifusiforme	Neofusicoccum pruni; Neofusicoccum corticosae
BD	Botryosphariaceae	Neofusicoccum	N. cryptoaustrale
BD	Botryosphariaceae	Neoscytalidium	N. dimidiatum
BD	Botryosphariaceae	Phaeobotryosphaeria	P. porosa	Diplodia porosa; Diplodia porosum
BD		Spencermartinsia	S. viticola	Botryosphaeria viticola
BD	Botryosphariaceae	Dothiorella	D. iberica
BD	Botryosphariaceae	Dothiorella	D. sarmentorum	Diplodia sarmentorum; Botryosphaeria sarmentorum
BD	Botryosphariaceae	Dothiorella	D. vidmadera
BD	Botryosphariaceae	Dothiorella	D. viticola	Spencermartinsia westrallis; Dothiorella westrallis
BD	Botryosphariaceae	Dothiorella	D. omnivora
PD	Diaporthaceae	Diaporthe	D. ampelina	Phomopsis viticola
PD	Diaporthaceae	Diaporthe	D. eres
PD	Diaporthaceae	Diaporthe	D. ambigua
PD	Diaporthaceae	Diaporthe	D. foeniculacea	Diaporthe neotheicola
PD	Diaporthaceae	Diaporthe	D. celeris
PD	Diaporthaceae	Diaporthe	D. hispaniae
PD	Diaporthaceae	Diaporthe	D. hungariae
PD	Diaporthaceae	Diaporthe	D. baccae
PD	Diaporthaceae	Diaporthe	D. rudis
PD	Diaporthaceae	Diaporthe	D. australafricana
PD	Diaporthaceae	Diaporthe	D. nebulae
PD	Diaporthaceae	Diaporthe	D. novem	Diaporthe pseudolongicolla
PD	Diaporthaceae	Diaporthe	D. serafiniae
PD	Diaporthaceae	Diaporthe	D. cynaroidis
PD	Diaporthaceae	Diaporthe	D. amygdali	Phomopsis amygdali
PD	Diaporthaceae	Diaporthe	D. kyushuensis
PD	Diaporthaceae	Diaporthe	D. perjuncta	Diaporthe conjucta; Diaporthe conjuncta
PD	Diaporthaceae	Diaporthe	D. hongkongensis
PD	Diaporthaceae	Diaporthe	D. phaseloreum
PD	Diaporthaceae	Diaporthe	D. sojae	Diaporthe longicolla; Diaporthe melonis
PD	Diaporthaceae	Diaporthe	D. chamaeropis
PD	Diaporthaceae	Diaporthe	D. helianthi	Phomopsis helianthi
PD	Diaporthaceae	Diaporthe	D. nobilis
PD	Diaporthaceae	Diaporthe	D. perniciosa
PD	Diaporthaceae	Diaporthe	D. guangxiensis
PD	Diaporthaceae	Diaporthe	D. hubeiensis
PD	Diaporthaceae	Diaporthe	D. viniferae
PD	Diaporthaceae	Diaporthe	D. gulyae
PD	Diaporthaceae	Diaporthe	D. pescicola
PD	Diaporthaceae	Diaporthe	D. unshiuensis
PD	Diaporthaceae	Diaporthe	D. cytosporella	Phoma cytosporella
CC	Cytosporaceae	Cytospora	C. vitis
CC	Cytosporaceae	Cytospora	C. viticola
CC	Cytosporaceae	Cytospora	C. chrysosperma
CC	Cytosporaceae	Cytospora	C. cincta
CC	Cytosporaceae	Cytospora	C. leucostoma
CC	Cytosporaceae	Cytospora	C. vinacea
IA	Schizophyllaceae	Schizophyllum	S. commune
IA	Pestalotiopsidaceae	Neopestalotiopsis	N. asiatica	Pestalotiopsis asiatica
IA	Pestalotiopsidaceae	Neopestalotiopsis	N. javaensis
IA	Pestalotiopsidaceae	Neopestalotiopsis	N. sp.
IA	Pestalotiopsidaceae	Pestalotiopsis	P. biciliata
IA	Pestalotiopsidaceae	Pestalotiopsis	P. sp.
IA	Sporocadaceae	Truncatella	T. angustata
IA	Melanconiellaceae	Greeneria	G. uvicola	Phoma uvicola
IA	Roesleriaceae	Roesleria	R. subterranea	R. hypogea
IA		Botryodiplodia	B. malorum	Sphaeropsis malorum
IA	Sporocadaceae	Seimatosporium	S. vitis
IA	Sporocadaceae	Seimatosporium	S. luteosporum
IA	Sporocadaceae	Seimatosporium	S. vitifusiforme
IA	Sporocadaceae	Seimatosporium	S. viti-viniferae
IA	Sporocadaceae	Sporocadus	S. rosigena	Seimatosporum rosicola
IA	Didymosphaeriaceae	Dendrothyrium	D. variisporum	Kalmusia variispora
IA	Dermateaceae	Neofabraea	N. kienholzii
IA	polyporaceae	Trametes	T. versicolor
IA	Quambalariaceae	Quambalaria	Q. cyanescens
